# Supplementary material for: Coexistence of Anaemia and Stunting among Children Aged 6–59 Months in Ethiopia: Findings from the Nationally Representative Cross-Sectional Study
Source: Int J Environ Res Public Health. 2023 Jun 29;20(13):6251. doi: 10.3390/ijerph20136251 (PMC10341109; doi:10.3390/ijerph20136251)
Supplement: Supplementary file 1 [file ijerph-20-06251-s001.zip]

Archive with 1 entries (1 files):
- ijerph-2439528-supplementary.pdf
